# Supplementary material for: Molecular Shape-Preserving Au Electrode for Progesterone Detection
Source: Sensors (Basel). 2025 Mar 6;25(5):1620. doi: 10.3390/s25051620 (PMC11902543; doi:10.3390/s25051620)
Supplement: Supplementary file 1 [file sensors-25-01620-s001.zip]

Archive with 1 entries (1 files):
- sensors-3475847-supplementary.pdf
